# Supplementary material for: Testing the inhibitory cascade model in Mesozoic and Cenozoic mammaliaforms
Source: BMC Evol Biol. 2013 Apr 8;13:79. doi: 10.1186/1471-2148-13-79 (PMC3626779; doi:10.1186/1471-2148-13-79)
Supplement: Additional file 1 — Tooth measurement values. Measurements of lengths and widths of lower molars in 192 specimens of mammal, calculations of area and ratios, and details of the source of the data. [file 1471-2148-13-79-S1.xlsx]

## Sheet: Tooth Measurement Values
Higher-level Taxon	Genus	m1 Length	m2 Length	m3 Length	m2/m1 Length	m3/m2 Length	m3/m1 Length	m1 Width	m2 Width	m3 Width	m2/m1 Width	m3/m2 Width	m3/m1 Width	m1 Area	m2 Area	m3 Area	m2/m1 Area	m3/m2 Area	m3/m1 Area	m2 Area as % of Total	Specimen Measured	Information Source
Australosphenida	Asfaltomylus	0.98	0.87	0.82	0.887755	0.942529	0.836735	0.61	0.67	0.6	1.09836	0.895522	0.983607	0.5978	0.5829	0.492	0.975075	0.844056	0.823018	34.8479	PV 1671	Martin, T., and Rauhut, O.W.M. (2005) Mandible and Dentition of Asfaltomylos patagonicus (Australosphenida, Mammalia) and the Evolution of Tribosphenic Teeth, Journal of Vertebrate Paleontology, 25, 414 - 425
Australosphenida	Ausktribosphenos	1.78	1.65	1.45	0.926966	0.878788	0.814607	1.49	1.33	1.01	0.892617	0.759398	0.677852	2.6522	2.1945	1.4645	0.827426	0.66735	0.552183	34.7715	MSC 007	Rich, T.H., Vickers-Rich, P., Constantine, A., Flannery, T.F., Kool, L., van Klaveren, N. (1997) A tribosphenic mammal from the Mesozoic of Australia, Science, 278, 1438 - 1442
Australosphenida	Steropodon	7.3	6.6	5	0.90411	0.757576	0.684932	4.68	4.91	3.93	1.04915	0.800407	0.839744	34.164	32.406	19.65	0.948542	0.606369	0.575167	37.5852	AM F66763	Archer, M., Flannery, T.F., Ritchie, A., and Molnar, R.E. (1985) First Mesozoic mammal from Australia - an Early Cretaceous monotreme, Nature, 318, 363 - 366
Australosphenida	Kollikodon	5.7	5.6	5.5	0.982456	0.982143	0.964912	4.1	5.4	5.7	1.31707	1.05556	1.39024	23.37	30.24	31.35	1.29397	1.03671	1.34146	35.5932	AM F96602	Flannery, T.F., Archer, M., Rich, T.H., and Jones, R. (1995) A new family of monotremes from the Cretaceous of Australia, Nature, 377, 418-420
Stem therian	Arguimus	1.4	1.25		0.892857	0	0	0.65	0.75		1.15385	0	0	0.91	0.9375	0	1.03022	0	0		PIN 3101/364	Lopatin, A.V., and Averianov, A.O. (2006) Revision of a pretribosphenic mammal Arguimus from the Early Cretaceous of Mongolia, Acta Palaeontologica Polonica, 51, 339 - 349
Stem therian	Arguimus	1.3	1.27	1.23	0.976923	0.968504	0.946154	0.76	0.84	0.87	1.10526	1.03571	1.14474	0.988	1.0668	1.0701	1.07976	1.00309	1.0831	34.1387	PSS 10-15	Lopatin, A.V., and Averianov, A.O. (2006) Revision of a pretribosphenic mammal Arguimus from the Early Cretaceous of Mongolia, Acta Palaeontologica Polonica, 51, 339 - 349
Stem therian	Arguimus	1.35	1.4		1.03704	0	0	0.8	0.9		1.125	0	0	1.08	1.26	0	1.16667	0	0		PIN 3101/106	Lopatin, A.V., and Averianov, A.O. (2006) Revision of a pretribosphenic mammal Arguimus from the Early Cretaceous of Mongolia, Acta Palaeontologica Polonica, 51, 339 - 349
Stem therian	Kielantherium	1.18	1.19	1.13	1.00847	0.94958	0.957627	0.69	0.71	0.71	1.02899	1	1.02899	0.8142	0.8449	0.8023	1.03771	0.94958	0.985384	34.326	PSS 10-16	Lopatin, A.V., and Averianov, A.O. (2007) Kielantherium, a basal tribosphenic mammal from the Early Cretaceous of Mongolia, with new data on the aegialodontian dentition, Acta Palaeontologica Polonica, 52, 441 - 446
Stem therian	Eomaia	1.43	1.49	1.58	1.04196	1.0604	1.1049				unknown	unknown	unknown	0	0	0	unknown	unknown	unknown		CAGS01-IG1	Ji, Q., Luo, Z.-X., Yuan, C.-X., Wible, J.R., Zhang, J.-P., and Georgi, J.A. (2002). The earliest known eutherian mammal, Nature, 416, 816-822.
Stem therian	Gobiconodon	4.25	4.75		1.11765	0	0	2.05	2.1		1.02439	0	0	8.7125	9.975	0	1.14491	0	0		MCZ 19860	Jenkins Jr., F.A., and Schaff, C.R. (1988) The Early Cretaceous Mammal Gobiconodon (Mammalia, Triconodonta) from the Cloverly Formation in Montana, Journal of Vertebrate Paleontology, 8, 1 - 24
Stem therian	Gobiconodon	4.5	4.8	4.85	1.06667	1.01042	1.07778	2.2		2.75	0	unknown	1.25	9.9	0	13.3375	0	unknown	1.34722		MCZ 19965	Jenkins Jr., F.A., and Schaff, C.R. (1988) The Early Cretaceous Mammal Gobiconodon (Mammalia, Triconodonta) from the Cloverly Formation in Montana, Journal of Vertebrate Paleontology, 8, 1 - 24
Stem therian	Repenomamus	7.26	8.28	3.18	1.1405	0.384058	0.438017				unknown	unknown	unknown	0	0	0	unknown	unknown	unknown		IVPP V14155	Hu, Y., Meng, J., Wang, Y., and Li, C. (2005) Large Mesozoic mammals fed on young dinosaurs, Nature, 433, 149 - 152
Metatheria	Asiatherium	1.57	1.76	1.78	1.12102	1.01136	1.13376	1.09	1.26	1.13	1.15596	0.896825	1.0367	1.7113	2.2176	2.0114	1.29586	0.907017	1.17536	37.3314	PIN 3907	Trofimov, B.A., and Szalay, F.S. (1994) New Cretaceous marsupial from Mongolia and the early radiation of Metatheria, Proc. Natl. Acad. Sci. USA, 91, 12569 - 12573
Stem placental	Bobolestes	1.5	1.5	1.6	1	1.06667	1.06667	1.1	1.1	1	1	0.909091	0.909091	1.65	1.65	1.6	1	0.969697	0.969697	33.6735	CCMGE 2/12176, 7/12176	Averianov, A.O., and Archibald J.D. (2005) Mammals from the mid-Cretaceous Khodzhakul Formation, Kyzylkum Desert, Uzbekistan, Cretaceous Research, 26, 593 - 608
Stem placental	Zalambdalestes	2.5	2	2.25	0.8	1.125	0.9	1.5	1.5	1	1	0.666667	0.666667	3.75	3	2.25	0.8	0.75	0.6	33.3333	USGS MgM-t143	Personal observation
Stem placental	Zhangolestes	2.18	2.12	1.94	0.972477	0.915094	0.889908	1.59	1.67	1.29	1.05031	0.772455	0.811321	3.4662	3.5404	2.5026	1.02141	0.706869	0.722001	37.2313	Ya1.23.i	Zan et al. 2006
Stem placental	Juramaia	1.52	1.46	1.38	0.960526	0.945205	0.907895				unknown	unknown	unknown	0	0	0	unknown	unknown	unknown		BMNH (Beijing) PM1143	Luo, Z.-X., Yuan, C.-X., Meng, Q.-J., and Ji, Q. (2011) A Jurassic eutherian mammal and divergence of marsupials and placentals, Nature, 476, 442 - 445.
Stem placental	Montanalestes	1.43	1.46	1.6	1.02098	1.09589	1.11888	0.87	0.95	0.9	1.09195	0.947368	1.03448	1.2441	1.387	1.44	1.11486	1.03821	1.15746	34.0694	OMNH 60793	Cifelli, R.L. (1999) Tribosphenic mammal from the North American Early Cretaceous, Nature, 401, 363 - 366
Zhelestidae	Aspanlestes		2.03	2.01	unknown	0.990148	unknown		1.49	1.38	unknown	0.926174	unknown	0	3.0247	2.7738	unknown	0.91705	unknown		CCMGE 69/12455	Archibald and Averianov 2012
Zhelestidae	Aspanlestes	2.06	2.12		1.02913	0	0	1.62	1.69		1.04321	0	0	3.3372	3.5828	0	1.07359	0	0		CCMGE 4/12176	Archibald and Averianov 2012
Zhelestidae	Parazhelestes	2.37	2.54	2.53	1.07173	0.996063	1.06751	1.86	2.01	1.93	1.08065	0.960199	1.03763	4.4082	5.1054	4.8829	1.15816	0.956419	1.10769	35.4628	URBAC 99-109	Archibald and Averianov 2012
Zhelestidae	Parazhelestes	2.41	2.48	2.28	1.02905	0.919355	0.946058	1.87	1.9	1.57	1.01604	0.826316	0.839572	4.5067	4.712	3.5796	1.04555	0.759677	0.794284	36.8174	URBAC 98-13	Archibald and Averianov 2012
Condylarthra	Anisonchus	4.13	4.38	6.67	1.06053	1.52283	1.61501	3.22	3.81	3.78	1.18323	0.992126	1.17391	13.2986	16.6878	25.2126	1.25485	1.51084	1.89588	30.2321	AMNH 16462	Personal observation
Condylarthra	Chriacus	5.75	6	5.5	1.04348	0.916667	0.956522	4	4	3	1	0.75	0.75	23	24	16.5	1.04348	0.6875	0.717391	37.7953	UM 86253	Personal observation
Condylarthra	Copecion	6.75	6.75	7.25	1	1.07407	1.07407	5.5	6	4.5	1.09091	0.75	0.818182	37.125	40.5	32.625	1.09091	0.805556	0.878788	36.7347	UM 80069	Personal observation
Condylarthra	Phenacodus	9.75	10.5	10.75	1.07692	1.02381	1.10256	6.5	6.75	5.5	1.03846	0.814815	0.846154	63.375	70.875	59.125	1.11834	0.834215	0.932939	36.6516	FMNH P15539	Personal observation
Condylarthra	Phenacodus	8.5	8.5	8.25	1	0.970588	0.970588	5.75	7	5.5	1.21739	0.785714	0.956522	48.875	59.5	45.375	1.21739	0.762605	0.928389	38.6992	UM 96808	Personal observation
Condylarthra	Phenacodus	7.75	8.5	8.75	1.09677	1.02941	1.12903	7	6.75	6	0.964286	0.888889	0.857143	54.25	57.375	52.5	1.0576	0.915033	0.967742	34.9581	UM 91798	Personal observation
Condylarthra	Pleuraspidotherium	7	7.4	8.3	1.05714	1.12162	1.18571	4.6	4.2	4.8	0.913043	1.14286	1.04348	32.2	31.08	39.84	0.965217	1.28185	1.23727	30.1396	IRSNB M 1942	Ladeveze, S., Missiaen, P., and Smith, T. (2010) First skull of Orthaspidotherium edwardsi (Mammalia, "Condylarthra") from the Late Paleocene of Berru (France) and Phylogenetic Affinities of the Enigmatic European Family Pleuraspidotheriidae, Journal of Vertebrate Paleontology, 30, 1559 - 1578
Condylarthra	Tetraclaenodon	8.5	8.6	8.6	1.01176	1	1.01176				unknown	unknown	unknown	0	0	0	unknown	unknown	unknown		UCMP 69122	West, R.M. (1970) Tetraclaenodon puercensis, (Mammalia: Phenacodontidae), Goler Formation, Paleocene of California, and Distribution of the Genus, Journal of Paleontology, 44, 851 - 857
Condylarthra	Tetraclaenodon	4.55	4.56	4.62	1.0022	1.01316	1.01538	3.64	4.12	3.29	1.13187	0.798544	0.903846	16.562	18.7872	15.1998	1.13436	0.809051	0.917751	37.1663	NMMNH P-20949	Kondrashov, P.E., and Lucas, S.G. (2012) Nearly complete Skeleton of Tetraclaenodon, (Mammalia, Phenacodontidae) from the Early Paleocene of New Mexico: Morpho-functional Analysis, Journal of Paleontology, 86, 25 - 43
Condylarthra	Tetraclaenodon	9	8.75	8.5	0.972222	0.971429	0.944444	7	7.5	6.75	1.07143	0.9	0.964286	63	65.625	57.375	1.04167	0.874286	0.910714	35.2823	FMNH PM 36690	Personal observation.
Condylarthra	Molinodus		3.56	3.56	unknown	1	unknown		2.74	3.11	unknown	1.13504	unknown	0	9.7544	11.0716	unknown	1.13504	unknown		MHNC 8344	De Muizon, C., and Cifelli, R.L. (2000) The "condylarths" (archaic Ungulata, Mammalia) from the early Palaeocene of Tiupampa (Bolivia): implications on the origin of the South American ungulates, Geodiversitas, 22, 47 - 150
Condylarthra	Molinodus	3.24	3.49	3.74	1.07716	1.07163	1.15432	2.15	2.69	2.18	1.25116	0.810409	1.01395	6.966	9.3881	8.1532	1.3477	0.868461	1.17043	38.3074	YPFB Pal 6112	De Muizon, C., and Cifelli, R.L. (2000) The "condylarths" (archaic Ungulata, Mammalia) from the early Palaeocene of Tiupampa (Bolivia): implications on the origin of the South American ungulates, Geodiversitas, 22, 47 - 150
Condylarthra	Molinodus	3.27	3.67	3.71	1.12232	1.0109	1.13456	2.55	2.95	2	1.15686	0.677966	0.784314	8.3385	10.8265	7.42	1.29838	0.685355	0.889848	40.7241	YPFB Pal 6113	De Muizon, C., and Cifelli, R.L. (2000) The "condylarths" (archaic Ungulata, Mammalia) from the early Palaeocene of Tiupampa (Bolivia): implications on the origin of the South American ungulates, Geodiversitas, 22, 47 - 150
Condylarthra	Molinodus	3.48	4.56		1.31034	0	0	2.85	2.78	0	0.975439	0	0	9.918	12.6768	0	1.27816	0	0		YPFB Pal 6114	De Muizon, C., and Cifelli, R.L. (2000) The "condylarths" (archaic Ungulata, Mammalia) from the early Palaeocene of Tiupampa (Bolivia): implications on the origin of the South American ungulates, Geodiversitas, 22, 47 - 150
Condylarthra	Oxyacodon	4.4	4.3	4.7	0.977273	1.09302	1.06818	3.4	3.7	3.1	1.08824	0.837838	0.911765	14.96	15.91	14.57	1.0635	0.915776	0.97393	35.0132	UCM 34942	Middleton, M.D., and Dewar, E.W. (2004) New Mammals from the Early Paleocene Littleton Fauna (Denver Formation, Colorado), Paleogene Mammals (Lucas, S.G., Zeigler, K.E., and Kondrashov, P.E. eds), New Mexico Museum of Natural History and Science Bulletin, 26
Condylarthra	Hilalia	4.7	4.7		1	0	0	3.1	3.2		1.03226	0	0	14.57	15.04	0	1.03226	0	0		AUJM2000-6	Maas, M.C., Thewissen, J.G.M., Sen, S., Kazanci, N., and Kappelman, J. (2001) Enigmatic new ungulates from the Early Middle Eocene of central Anatolia, Turkey, Journal of Vertebrate Paleontology, 21, 578 - 590
Condylarthra	Hilalia	5.7	6.2	6.1	1.08772	0.983871	1.07018	3.7	4.3	4	1.16216	0.930233	1.08108	21.09	26.66	24.4	1.26411	0.915229	1.15695	36.9508	AK95-50R	Maas, M.C., Thewissen, J.G.M., Sen, S., Kazanci, N., and Kappelman, J. (2001) Enigmatic new ungulates from the Early Middle Eocene of central Anatolia, Turkey, Journal of Vertebrate Paleontology, 21, 578 - 590
Condylarthra	Hilalia	5.6	6.2	6.2	1.10714	1	1.10714	3.9	4.3	3.9	1.10256	0.906977	1	21.84	26.66	24.18	1.2207	0.906977	1.10714	36.6813	AK95-50L	Maas, M.C., Thewissen, J.G.M., Sen, S., Kazanci, N., and Kappelman, J. (2001) Enigmatic new ungulates from the Early Middle Eocene of central Anatolia, Turkey, Journal of Vertebrate Paleontology, 21, 578 - 590
Condylarthra	Hilalia	8.4	9	9.3	1.07143	1.03333	1.10714	5.7	5.9	5.3	1.03509	0.898305	0.929825	47.88	53.1	49.29	1.10902	0.928249	1.02945	35.3364	AK95-28L	Maas, M.C., Thewissen, J.G.M., Sen, S., Kazanci, N., and Kappelman, J. (2001) Enigmatic new ungulates from the Early Middle Eocene of central Anatolia, Turkey, Journal of Vertebrate Paleontology, 21, 578 - 590
Condylarthra	Hilalia	8.2	9		1.09756	0	0	5.9	5.6		0.949153	0	0	48.38	50.4	0	1.04175	0	0		AK95-28R	Maas, M.C., Thewissen, J.G.M., Sen, S., Kazanci, N., and Kappelman, J. (2001) Enigmatic new ungulates from the Early Middle Eocene of central Anatolia, Turkey, Journal of Vertebrate Paleontology, 21, 578 - 590
Condylarthra	Homogalax	9	10	17.25	1.11111	1.725	1.91667	4.75	6	6.5	1.26316	1.08333	1.36842	42.75	60	112.125	1.40351	1.86875	2.62281	27.9232	FMNH P 27050	Personal observation
Condylarthra	Homogalax	9	9.5	14.25	1.05556	1.5	1.58333	5.5	6.25	7	1.13636	1.12	1.27273	49.5	59.375	99.75	1.19949	1.68	2.01515	28.4602	FMNH P 27055	Personal observation
Condylarthra	Hyopsodus	3.5	3.75	4.25	1.07143	1.13333	1.21429	3	3.25	3	1.08333	0.923077	1	10.5	12.1875	12.75	1.16071	1.04615	1.21429	34.3915	UM 91211	Personal observation
Condylarthra	Hyopsodus	3.5	3.25	4.25	0.928571	1.30769	1.21429	2.75	3	3.75	1.09091	1.25	1.36364	9.625	9.75	15.9375	1.01299	1.63462	1.65584	27.6106	FMNH PM 22450	Personal observation
Condylarthra	Hyopsodus	3	4	3.5	1.33333	0.875	1.16667	2.5	3.25	2.75	1.3	0.846154	1.1	7.5	13	9.625	1.73333	0.740385	1.28333	43.1535	UM 82641	Personal observation
Condylarthra	Lessnessina	2.21	2.28	1.82	1.03167	0.798246	0.823529	1.69	1.82	1.35	1.07692	0.741758	0.798817	3.7349	4.1496	2.457	1.11103	0.592105	0.657849	40.1257	USTL-PAT7	Hooker and Dashzeveg 2003
Condylarthra	Gingerichia		2.45	2.5	unknown	1.02041	unknown		1.95	1.7	unknown	0.871795	unknown	0	4.7775	4.25	unknown	0.889587	unknown		UM 83939	Zack, S.P., Penkrot, T.A., Krause, D.W., and Maas, M.C. (2005) A new apheliscine "condylarth" mammal from the late Paleocene of Montana and Alberta and the phylogeny of "hyopsodontides", Acta Palaeontologica Polonica, 50, 809 - 830
Condylarthra	Gingerichia	2.25	2.7	2.6	1.2	0.962963	1.15556	1.6	2	1.6	1.25	0.8	1	3.6	5.4	4.16	1.5	0.77037	1.15556	41.0334	UM 83932	Zack, S.P., Penkrot, T.A., Krause, D.W., and Maas, M.C. (2005) A new apheliscine "condylarth" mammal from the late Paleocene of Montana and Alberta and the phylogeny of "hyopsodontides", Acta Palaeontologica Polonica, 50, 809 - 830
Condylarthra	Gingerichia	2.35	2.4	2.5	1.02128	1.04167	1.06383	1.65	2.15	1.6	1.30303	0.744186	0.969697	3.8775	5.16	4	1.33075	0.775194	1.03159	39.5781	UM 84535	Zack, S.P., Penkrot, T.A., Krause, D.W., and Maas, M.C. (2005) A new apheliscine "condylarth" mammal from the late Paleocene of Montana and Alberta and the phylogeny of "hyopsodontides", Acta Palaeontologica Polonica, 50, 809 - 830
Condylarthra	Gingerichia	2.3	2.3	2.5	1	1.08696	1.08696	1.7	2.05	1.7	1.20588	0.829268	1	3.91	4.715	4.25	1.20588	0.901379	1.08696	36.6214	UM 83933	Zack, S.P., Penkrot, T.A., Krause, D.W., and Maas, M.C. (2005) A new apheliscine "condylarth" mammal from the late Paleocene of Montana and Alberta and the phylogeny of "hyopsodontides", Acta Palaeontologica Polonica, 50, 809 - 830
Condylarthra	Loxolophus	8.98	9.94	6.74	1.1069	0.678068	0.750557	4.55	5.22	4.72	1.14725	0.904215	1.03736	40.859	51.8868	31.8128	1.2699	0.613119	0.7786	41.6565	AMNH 13137	Personal observation
Condylarthra	Haplomylus		2.5	2	unknown	0.8	unknown		2	1.25	unknown	0.625	unknown	0	5	2.5	unknown	0.5	unknown		UM 97302	Personal observation
Condylarthra	Haplomylus	2.5	2.5	1.75	1	0.7	0.7	2	2.25	1.75	1.125	0.777778	0.875	5	5.625	3.0625	1.125	0.544444	0.6125	41.0959	UM 94623	Personal observation
Condylarthra	Haplomylus	2	2.5		1.25	0	0	1.75	2		1.14286	0	0	3.5	5	0	1.42857	0	0		UM 97054	Personal observation
Condylarthra	Haplomylus		2.5	1.75	unknown	0.7	unknown		1.5	1.25	unknown	0.833333	unknown	0	3.75	2.1875	unknown	0.583333	unknown		UM 92738	Personal observation
Condylarthra	Lambertocyon	7	7.75	8.75	1.10714	1.12903	1.25	4.25	5.75	5.5	1.35294	0.956522	1.29412	29.75	44.5625	48.125	1.4979	1.07994	1.61765	36.3961	FMNH P15534	Personal observation
Condylarthra	Ectocion	7	7	6.5	1	0.928571	0.928571	4.25	5.25	5.25	1.23529	1	1.23529	29.75	36.75	34.125	1.23529	0.928571	1.14706	36.5217	UM 87863	Personal observation
Condylarthra	Ectocion	6.25	6.5		1.04	0	0	5	4.75		0.95	0	0	31.25	30.875	0	0.988	0	0		UM 87890	Personal observation
Condylarthra	Ectocion	6	6.25	6.25	1.04167	1	1.04167	5	5.25	4.5	1.05	0.857143	0.9	30	32.8125	28.125	1.09375	0.857143	0.9375	36.0825	UM 97078	Personal observation
Condylarthra	Ectocion	6	6.5	7	1.08333	1.07692	1.16667	5	5.5	4.75	1.1	0.863636	0.95	30	35.75	33.25	1.19167	0.93007	1.10833	36.1111	UM 73356	Personal observation
Condylarthra	Thryptacodon	7	6	6.5	0.857143	1.08333	0.928571	4.25	4.75	4.5	1.11765	0.947368	1.05882	29.75	28.5	29.25	0.957983	1.02632	0.983193	32.5714	UM 96811	Personal observation
Acreodi	Ankalagon	19.86	24.27	19.13	1.22205	0.788216	0.963243	11.35	12.9	13	1.13656	1.00775	1.14537	225.411	313.083	248.69	1.38894	0.794326	1.10327	39.7725	AMNH 2454	Personal observation
Acreodi	Sinonyx	16.4	21.2	18.2	1.29268	0.858491	1.10976	8	9.8	8.6	1.225	0.877551	1.075	131.2	207.76	156.52	1.58354	0.753369	1.19299	41.9311	IVPP V10760	Zhou, X., Zhai, R., Gingerich, P.D., and Chen, L. (1995) Skull of a New Mesonychid (Mammalia, Mesonychia) from the Late Paleocene of China, Journal of Vertebrate Paleontology, 15, 387 - 400
Acreodi	Oxyclaenus	3.52	3.55	3.8	1.00852	1.07042	1.07955	2.59	2.97	2.48	1.14672	0.835017	0.957529	9.1168	10.5435	9.424	1.15649	0.893821	1.0337	36.2515	UCM 34939	Middleton, M.D., and Dewar, E.W. (2004) New Mammals from the Early Paleocene Littleton Fauna (Denver Formation, Colorado), Paleogene Mammals (Lucas, S.G., Zeigler, K.E., and Kondrashov, P.E. eds), New Mexico Museum of Natural History and Science Bulletin, 26
Acreodi	Oxyclaenus	3.58	3.91	4.45	1.09218	1.13811	1.24302	2.55	3.2	2.9	1.2549	0.90625	1.13725	9.129	12.512	12.905	1.37058	1.03141	1.41363	36.2184	UCM 34628	Middleton, M.D., and Dewar, E.W. (2004) New Mammals from the Early Paleocene Littleton Fauna (Denver Formation, Colorado), Paleogene Mammals (Lucas, S.G., Zeigler, K.E., and Kondrashov, P.E. eds), New Mexico Museum of Natural History and Science Bulletin, 26
Acreodi	Oxyclaenus	3.6	3.68	4.33	1.02222	1.17663	1.20278	2.54	3	2.68	1.1811	0.893333	1.05512	9.144	11.04	11.6044	1.20735	1.05112	1.26907	34.7296	UCM 34987	Middleton, M.D., and Dewar, E.W. (2004) New Mammals from the Early Paleocene Littleton Fauna (Denver Formation, Colorado), Paleogene Mammals (Lucas, S.G., Zeigler, K.E., and Kondrashov, P.E. eds), New Mexico Museum of Natural History and Science Bulletin, 26
Acreodi	Oxyclaenus	3.62	4.06		1.12155	0	0	2.53	3.07		1.21344	0	0	9.1586	12.4642	0	1.36093	0	0		UCM 34605	Middleton, M.D., and Dewar, E.W. (2004) New Mammals from the Early Paleocene Littleton Fauna (Denver Formation, Colorado), Paleogene Mammals (Lucas, S.G., Zeigler, K.E., and Kondrashov, P.E. eds), New Mexico Museum of Natural History and Science Bulletin, 26
Acreodi	Oxyclaenus	3.55	3.75	4.32	1.05634	1.152	1.2169	2.6	3.18	2.95	1.22308	0.927673	1.13462	9.23	11.925	12.744	1.29198	1.06868	1.38072	35.178	UCM 34636	Middleton, M.D., and Dewar, E.W. (2004) New Mammals from the Early Paleocene Littleton Fauna (Denver Formation, Colorado), Paleogene Mammals (Lucas, S.G., Zeigler, K.E., and Kondrashov, P.E. eds), New Mexico Museum of Natural History and Science Bulletin, 26
Acreodi	Dissacus	10.7	11.4	8.2	1.06542	0.719298	0.766355	4.6	5.3	4.5	1.15217	0.849057	0.978261	49.22	60.42	36.9	1.22755	0.610725	0.749695	41.2311	MAE-BU-97-13786	Geisler, J.H., and McKenna, M.C. (2007) A new species of mesonychian mammal from the lower Eocene of Mongolia and its phylogenetic relationships, Acta Palaeontologica Polonica, 52, 189 - 212
Acreodi	Eoconodon	12.78	13.02	14.86	1.01878	1.14132	1.16275	8.56	10.12	9.71	1.18224	0.959486	1.13435	109.397	131.762	144.291	1.20444	1.09508	1.31897	34.1841	USNM 15469	Personal observation
Acreodi	Wyolestes	6.8	7.2	6.2	1.05882	0.861111	0.911765	3.7	4.6	4	1.24324	0.869565	1.08108	25.16	33.12	24.8	1.31638	0.748792	0.985692	39.8652	UM 75000	Gingerich, P.D. (1981) Radiation of Early Cenozoic Didymoconidae (Condylarthra, Mesonychia) in Asia, with a New Genus from the Early Eocene of Western North America, Journal of Mammalogy, 62, 526 - 538
Palaeanodonta	Alocodontulum	3.1	2.8	2.4	0.903226	0.857143	0.774194	2.1	2.2	2	1.04762	0.909091	0.952381	6.51	6.16	4.8	0.946237	0.779221	0.737327	35.2604	UM 93740	Rose, K.D., Emry, R.J., and Gingerich, P.D. (1992) Skeleton of Alocodontulum atopum, an early Eocene Epoicotheriid (Mammalia, Palaeanodonta) from the Bighorn Basin, Wyoming, Contributions from the Museum of Paleontology, 28, 221 - 245
Palaeanodonta	Escavadodon	2.9	2.6	2.6	0.896552	1	0.896552	1.9	2	1.6	1.05263	0.8	0.842105	5.51	5.2	4.16	0.943739	0.8	0.754991	34.9697	?	Rose and Lucas 2000 (via PBDB)
Cimolesta	Aaptoryctes	2.9	2.7	2.5	0.931034	0.925926	0.862069	2.7	2.8	2.2	1.03704	0.785714	0.814815	7.83	7.56	5.5	0.965517	0.727513	0.702427	36.1896	UM 77291	Personal observation
Cimolesta	Bessoecetor	2.4	2.6	3.1	1.08333	1.19231	1.29167	2.1	2.4	2.3	1.14286	0.958333	1.09524	5.04	6.24	7.13	1.2381	1.14263	1.41468	33.8946	UM 91332	Personal observation
Cimolesta	Cyriacotherium				unknown	unknown	unknown				unknown	unknown	unknown	42.1	50.9	54.2	1.20903	1.06483	1.28741	34.5788	?	Rose and Kraus 1982
Cimolesta	Cyriacotherium	8.5	9.7		1.14118	0	0	6	6		1	0	0	51	58.2	0	1.14118	0	0		PU 18726 A	Rose, K.D., and Krause, D.W. (1982) Cyriacotheriidae, a new family of Early Tertiary Pantodonts from Western North America, Proceedings of the American Philosophical Society, 126, 26 - 50
Cimolesta	Pentacodon	8.36	6.8	5.12	0.813397	0.752941	0.61244	6.46	5.2	4.14	0.804954	0.796154	0.640867	54.0056	35.36	21.1968	0.654747	0.599457	0.392493	31.9819	AMNH 16592	Personal observation
Cimolesta	Palaeoryctes	1.7	2.1	1.75	1.23529	0.833333	1.02941	1.7	1.5	1.5	0.882353	1	0.882353	2.89	3.15	2.625	1.08997	0.833333	0.908304	36.3531	UM 109156	Personal observation
Cimolesta	Esthonyx	8	8.25	10	1.03125	1.21212	1.25	4.25	6	5.5	1.41176	0.916667	1.29412	34	49.5	55	1.45588	1.11111	1.61765	35.7401	UM 91742	Personal observation
Cimolesta	Palaeosinopa	6.07	7.01	7.17	1.15486	1.02282	1.18122	5.35	5.64	4.92	1.05421	0.87234	0.919626	32.4745	39.5364	35.2764	1.21746	0.892251	1.08628	36.851	PU 26674	Personal observation
Cimolesta	Simidectes	11.1	10.1	6.6	0.90991	0.653465	0.594595	6.5	6.5	4.4	1	0.676923	0.676923	72.15	65.65	29.04	0.90991	0.442346	0.402495	39.3491	?	Gustafson 1979 (via PBDB)
Cimolesta	Gelastops	3.31	2.6	2.65	0.785498	1.01923	0.800604	1.95	2.01	1.8	1.03077	0.895522	0.923077	6.4545	5.226	4.77	0.809668	0.912744	0.739019	31.768	PU 19791	Personal observation
Cimolesta	Acmeodon	3.43	3.04	2.78	0.886297	0.914474	0.810496			1.91	unknown	unknown	unknown	0	0	5.3098	unknown	unknown	unknown		KU 9536	Wilson, R.W. (1985) The dentition of the Paleocene "Insectivore" Genus Acmeodon, Matthew and Granger (?Palaeoryctidae, Mammalia), Journal of Paleontology, 59, 713 - 720
Cimolesta	Pantolambdodon	1.5			0	unknown	0	1.14			0	unknown	0	1.71	0	0	0	unknown	0		IVPP V 5252	Suyin, D., Schiebout, J.A., and Mingzhen, Z. (1987) A skull of Pantolambdodon (Mammalia, Pantodonta) from Ningxin, North China, Journal of Vertebrate Paleontology, 7, 155 - 161
Pantodonta	Aphronorus	4.1	3.6	4.1	0.878049	1.13889	1	3.2	3.2	2.6	1	0.8125	0.8125	13.12	11.52	10.66	0.878049	0.925347	0.8125	32.6346	USNM 309893	Gingerich, P.D., Houde, P., and Krause, D.W. (1983) A new Earliest Tiffanian (Late Paleocene) Mammalian Fauna from Bangtail Plateau, Western Crazy Mountain Basin, Montana, Journal of Paleontology, 57, 957 - 970
Pantodonta	Asiocoryphodon	2.69	3.26	3.6	1.2119	1.10429	1.33829	1.99	2.51	2.52	1.26131	1.00398	1.26633	5.3531	8.1826	9.072	1.52857	1.10869	1.69472	36.1939	IVPP V 5141	Lucas, S.G., and Tong, Y.-S. (1988) A new Coryphodontid (Mammalia, Pantodonta) from the Eocene of China, Journal of Vertebrate Paleontology, 7, 362 - 372
Pantodonta	Barylambda	17.1	19.8	25.5	1.15789	1.28788	1.49123	14.4	17.3	16.1	1.20139	0.930636	1.11806	246.24	342.54	410.55	1.39108	1.19855	1.66728	34.277	TMM 40537-83	Gingerich, P.D., and Childress Jr., C.G. (1983) Barylambda churchilli, a new species of Pantolambdidae (Mammalia, Pantodonta) from the Late Paleocene of Western North America, Contributions from the Museum of Paleontology, 26, 141 - 155
Pantodonta	Barylambda	19.9	22.4	30.3	1.12563	1.35268	1.52261	16.3	17.2	16.1	1.05521	0.936047	0.98773	324.37	385.28	487.83	1.18778	1.26617	1.50393	32.1742	PU 14681	Gingerich, P.D., and Childress Jr., C.G. (1983) Barylambda churchilli, a new species of Pantolambdidae (Mammalia, Pantodonta) from the Late Paleocene of Western North America, Contributions from the Museum of Paleontology, 26, 141 - 155
Pantodonta	Barylambda	28.5	29.5	35.25	1.03509	1.19492	1.23684	19.5	22	19.75	1.12821	0.897727	1.01282	555.75	649	696.188	1.16779	1.07271	1.2527	34.141	FMNH PM14902	Personal observation
Pantodonta	Coryphodon	2.91	3.62	5.18	1.24399	1.43094	1.78007	2.31	2.37	2.78	1.02597	1.173	1.20346	6.7221	8.5794	14.4004	1.2763	1.67849	2.14225	28.885	PU 13400	Lucas, S.G., and Tong, Y.-S. (1988) A new Coryphodontid (Mammalia, Pantodonta) from the Eocene of China, Journal of Vertebrate Paleontology, 7, 362 - 372
Pantodonta	Heterocoryphodon				unknown	unknown	unknown				unknown	unknown	unknown	0	0	0	unknown	unknown	unknown		IVPP V 5145	Lucas, S.G., and Tong, Y.-S. (1988) A new Coryphodontid (Mammalia, Pantodonta) from the Eocene of China, Journal of Vertebrate Paleontology, 7, 362 - 372
Pantodonta	Heterocoryphodon	3.81	4.51	4.88	1.18373	1.08204	1.28084	2.63	3.25	3.59	1.23574	1.10462	1.36502	10.0203	14.6575	17.5192	1.46278	1.19524	1.74837	34.7359	IVPP V 5146	Lucas, S.G., and Tong, Y.-S. (1988) A new Coryphodontid (Mammalia, Pantodonta) from the Eocene of China, Journal of Vertebrate Paleontology, 7, 362 - 372
Pantodonta	Titanoides		24.5	31.5	unknown	1.28571	unknown		17	18.5	unknown	1.08824	unknown	0	416.5	582.75	unknown	1.39916	unknown		FMNH P26080	Personal observation.
Pantodonta	Titanoides	22.5	27	32.8	1.2	1.21481	1.45778	15.5	19	19.4	1.22581	1.02105	1.25161	348.75	513	636.32	1.47097	1.24039	1.82457	34.2441	USNM 7934	Gingerich, P.D. (1996) New species of Titanoides (Mammalia, Pantodonta) from the Middle Clarkforkian (Late Paleocene) of Northwestern Wyoming, Contributions from the Museum of Paleontology, 29, 403 - 412
Arctostylopidae	Arctostylops	3.5	3.8	4	1.08571	1.05263	1.14286	1.5	2	2	1.33333	1	1.33333	5.25	7.6	8	1.44762	1.05263	1.52381	36.4508	FMNH PM 26374	Personal observation
Arctostylopidae	Asiostylops	2.8	3	4	1.07143	1.33333	1.42857	1.4	1.6	1.6	1.14286	1	1.14286	3.92	4.8	6.4	1.22449	1.33333	1.63265	31.746	V5042	Zheng, J.-J. (1979) Notoungulata from the Paleocene of Jiangsu, South China, Mesozoic and Cenozoic Red Beds of South China, Institute of Vertebrate Paleontology, Paleoanthropology, 387 - 394
Arctostylopidae	Palaeostylops	2.7	3.8	3.5	1.40741	0.921053	1.2963	1.2	1.8	1.1	1.5	0.611111	0.916667	3.24	6.84	3.85	2.11111	0.562865	1.18827	49.1027	Unknown	Zheng, J.-J. (1979) Notoungulata from the Paleocene of Jiangsu, South China, Mesozoic and Cenozoic Red Beds of South China, Institute of Vertebrate Paleontology, Paleoanthropology, 387 - 394
Leptictida	Leptictis	3.2	3.2	3.7	1	1.15625	1.15625	2.5	3.25	2.25	1.3	0.692308	0.9	8	10.4	8.325	1.3	0.800481	1.04063	38.9149	ROM 1412	Personal observation
Leptictida	Gypsonictops	2.18	2.23	2.27	1.02294	1.01794	1.04128	1.46	1.7	1.55	1.16438	0.911765	1.06164	3.1828	3.791	3.5185	1.19109	0.928119	1.10547	36.1313	PTRM-1254	Hunter, J.P., and Pearson, D.A. (1996) First record of Lancian (Late Cretaceous) mammals from the Hell Creek Formation of southwestern North Dakota, USA, Cretaceous Research, 17, 633 - 643
Leptictida	Megaleptictis	3.71	3.43	3.83	0.924528	1.11662	1.03235	3.74	3.68	2	0.983957	0.543478	0.534759	13.8754	12.6224	7.66	0.909696	0.606858	0.552056	36.9532		Meehan and Martin
Notoungulata	Eohyrax	7.4	9	12.4	1.21622	1.37778	1.67568	5.6	6	5.5	1.07143	0.916667	0.982143	41.44	54	68.2	1.30309	1.26296	1.64575	32.9993	AMNH 28629	Reguero, M.A., Croft, D.C., Lopez, G.M., and Alonso, R.N. (2008) Eocene archaeohyracids (Mammalia: Notoungulata: Hegetotheria) from the Puna, northwest Argentina, Journal of South American Earth Sciences, 26, 225 - 233
Notoungulata	Eohyrax	8.3	9	13.5	1.08434	1.5	1.62651	6	6.4	6.2	1.06667	0.96875	1.03333	49.8	57.6	83.7	1.15663	1.45312	1.68072	30.1413	AMNH 28665	Reguero, M.A., Croft, D.C., Lopez, G.M., and Alonso, R.N. (2008) Eocene archaeohyracids (Mammalia: Notoungulata: Hegetotheria) from the Puna, northwest Argentina, Journal of South American Earth Sciences, 26, 225 - 233
Notoungulata	Pseudhyrax	7.6	9.2	15	1.21053	1.63043	1.97368	6.5	6.5	6.7	1	1.03077	1.03077	49.4	59.8	100.5	1.21053	1.6806	2.03441	28.5169	MLP 12-2198	Reguero, M.A., Croft, D.C., Lopez, G.M., and Alonso, R.N. (2008) Eocene archaeohyracids (Mammalia: Notoungulata: Hegetotheria) from the Puna, northwest Argentina, Journal of South American Earth Sciences, 26, 225 - 233
Notoungulata	Pseudhyrax	8.5	10	15	1.17647	1.5	1.76471	7	7	6.5	1	0.928571	0.928571	59.5	70	97.5	1.17647	1.39286	1.63866	30.837	MLP 12-1740	Reguero, M.A., Croft, D.C., Lopez, G.M., and Alonso, R.N. (2008) Eocene archaeohyracids (Mammalia: Notoungulata: Hegetotheria) from the Puna, northwest Argentina, Journal of South American Earth Sciences, 26, 225 - 233
Afrotheria	Chambius	2.34	2.11	1.31	0.901709	0.620853	0.559829	1.63			0	unknown	0	3.8142	0	0	0	unknown	0		Upper: UM/CB6, Lower: UM CB73, UM/CB 74 (associated with each other)	Tabuce, R., Marivaux, L., Adaci, M., Bensala, M., Hartenberger, J.-L., Mahboubi, M., Mebrouk, F., Tafforeau, P., and Jaeger, J.-J. (2007). Early Tertiary mammals from North Africa reinforce the molecular Afrotheria clade, Proc R Soc B, 274, 1159 - 1166
Afrotheria	Dilambdogale	1.5	1.6	1.53	1.06667	0.95625	1.02	1	1.05	0.9	1.05	0.857143	0.9	1.5	1.68	1.377	1.12	0.819643	0.918	36.8664	M1: CGM 66005, DPC 27784D, M2: DPC 23306E, 23780C, M3: DPC 23307A, m1-3: DPC 24103A	Seiffert, E.R. (2010) The oldest and youngest records of afrocsoricid placentals from the Fayum Depression of northern Egypt, Acta Palaeontologica Polonica, 55, 599 - 616
Afrotheria	Microhyus	1.98	2.14	2.12	1.08081	0.990654	1.07071	1.05	1.5	1.33	1.42857	0.886667	1.26667	2.079	3.21	2.8196	1.54401	0.87838	1.35623	39.5876	Upper: UNLSNC-205, Lower: UNLSNC-11	Tabuce, R., Antunes, M.T., Smith, R., and Smith, T. (2006) Dental variability and tarsal morphology of the European Paleocene/Eocene "condylarth" mammal Microhyus, Acta Palaeontologica Polonica, 51, 37 - 52
Xenarthra	Nothrotheriops	13.1	12.9	15	0.984733	1.16279	1.14504	16.8	17.2	16.3	1.02381	0.947674	0.970238	220.08	221.88	244.5	1.00818	1.10195	1.11096	32.3223	?	Akersten and McDonald 1991 (via PBDB)
Xenarthra	Pampatherium	25.4	25.4	23.8	1	0.937008	0.937008	9.3	8.5	6.8	0.913978	0.8	0.731183	236.22	215.9	161.84	0.913978	0.749606	0.685124	35.1652	?	James 1957 (via PBDB)
Artiodactyla	Aepycamelus	24.5	32.3	42.5	1.31837	1.31579	1.73469	15.5	19.1	16.1	1.23226	0.842932	1.03871	379.75	616.93	684.25	1.62457	1.10912	1.80184	36.7017	?	Henshawl 1942 (via PBDB)
Artiodactyla	Bison	33.1	41.2	54.7	1.24471	1.32767	1.65257	16.7	17.9	19.7	1.07186	1.10056	1.17964	552.77	737.48	1077.59	1.33415	1.46118	1.94944	31.1457	?	Morgan and Rinehart 2007 (via PBDB)
Artiodactyla	Boreameryx	8.8	8.8	11.8	1	1.34091	1.34091	5.9	5.8	5.7	0.983051	0.982759	0.966102	51.92	51.04	67.26	0.983051	1.31779	1.29545	29.9847	?	Dawson and Harington 2007 (via PBDB)
Artiodactyla	Bunophorus		6	6.25	unknown	1.04167	unknown		4.75	4.25	unknown	0.894737	unknown	0	28.5	26.5625	unknown	0.932018	unknown		UM 100377	Personal observation
Artiodactyla	Bunophorus	8.51	9.48	12.85	1.11398	1.35549	1.50999	7.18	8.66	8.34	1.20613	0.963048	1.16156	61.1018	82.0968	107.169	1.34361	1.3054	1.75394	32.7905	AMNH 15515	Personal observation
Artiodactyla	Cranioceras	16.5	18.9	24.9	1.14545	1.31746	1.50909	11.2	12.2	12.7	1.08929	1.04098	1.13393	184.8	230.58	316.23	1.24773	1.37145	1.7112	31.5168	?	Webb 1983 (via PBDB)
Artiodactyla	Diacodexis	3.75	4	4.75	1.06667	1.1875	1.26667	2.75	3	2.5	1.09091	0.833333	0.909091	10.3125	12	11.875	1.16364	0.989583	1.15152	35.1005	UM 95308	Personal observation
Artiodactyla	Diceratherium	49.3	49.3	60.7	1	1.23124	1.23124	35.5	35.5	33.4	1	0.940845	0.940845	1750.15	1750.15	2027.38	1	1.1584	1.1584	31.6616	?	Green 1958 (via PBDB)
Artiodactyla	Uintatherium	25.1	33.5	48.15	1.33466	1.43731	1.91833	15.8	24.4	32.81	1.5443	1.34467	2.07658	396.58	817.4	1579.8	2.06112	1.93272	3.98356	29.2578	?	Turnbull 2002 (via PBDB)
Artiodactyla	Yumaceras	25.5	24.4	36.7	0.956863	1.5041	1.43922	13.9	14.7	17	1.05755	1.15646	1.22302	354.45	358.68	623.9	1.01193	1.73943	1.76019	26.8266	?	Webb 1983 (via PBDB)
Artiodactyla	Indohyus	10.43	11.32	16.04	1.08533	1.41696	1.53787	6.46	7.75	8.61	1.19969	1.11097	1.33282	67.3778	87.73	138.104	1.30206	1.5742	2.0497	29.9203	AMNH 95454	Personal observation
Artiodactyla	Longirostromeryx	8.7	9.6	14	1.10345	1.45833	1.6092	5.6	6.2	6.1	1.10714	0.983871	1.08929	48.72	59.52	85.4	1.22167	1.43481	1.75287	30.7375	?	Patton 1969 (via PBDB)
Artiodactyla	Merychyus	11.4	14.4	25.8	1.26316	1.79167	2.26316	9.5	11.1	10.6	1.16842	0.954955	1.11579	108.3	159.84	273.48	1.4759	1.71096	2.52521	29.5115	?	Dougherty 1940 (via PBDB)
Artiodactyla	Merycoidodon	7.8	15.7	26.6	2.01282	1.69427	3.41026	11.4	12.8	13.1	1.12281	1.02344	1.14912	88.92	200.96	348.46	2.26001	1.73398	3.9188	31.4817	?	Wilson 1971 (via PBDB)
Artiodactyla	Gentilicamelus	13.3	16.4	19.2	1.23308	1.17073	1.44361	8.4	9	8.5	1.07143	0.944444	1.0119	111.72	147.6	163.2	1.32116	1.10569	1.46079	34.9333	?	Prothero 1996 (via PBDB)
Artiodactyla	Miotylopus	12.5	15.1	23.2	1.208	1.53642	1.856	8.2	10.3	9.5	1.2561	0.92233	1.15854	102.5	155.53	220.4	1.51737	1.41709	2.15024	32.5084	?	Prothero 1996 (via PBDB)
Artiodactyla	Miotylopus	12.9	14	18.3	1.08527	1.30714	1.4186	7.4	7	6.1	0.945946	0.871429	0.824324	95.46	98	111.63	1.02661	1.13908	1.16939	32.1217	?	Prothero 1996 (via PBDB)
Artiodactyla	Miotylopus	13.9	17	24.8	1.22302	1.45882	1.78417	9.8	10.6	11	1.08163	1.03774	1.12245	136.22	180.2	272.8	1.32286	1.51387	2.00264	30.5828	?	Prothero 1996 (via PBDB)
Artiodactyla	Elomeryx	19.5	27.25	40.75	1.39744	1.49541	2.08974	13	18	19.25	1.38462	1.06944	1.48077	253.5	490.5	784.438	1.93491	1.59926	3.09443	32.0916	ROM 05381	Personal observation
Artiodactyla	Gobiohyus	7.8	9.2	12.5	1.17949	1.3587	1.60256	5.6	6.9	6.8	1.23214	0.985507	1.21429	43.68	63.48	85	1.4533	1.339	1.94597	33.035	AMNH 20250	Coombs and Coombs 1977
Artiodactyla	Gobiohyus	8.1	9	12.4	1.11111	1.37778	1.53086	5.6	7.3	7.7	1.30357	1.05479	1.375	45.36	65.7	95.48	1.44841	1.45327	2.10494	31.8098	AMNH 20248	Coombs and Coombs 1977
Artiodactyla	Leptoreodon	5.2	5.3	8.2	1.01923	1.54717	1.57692	3.8	4.1	4.8	1.07895	1.17073	1.26316	19.76	21.73	39.36	1.0997	1.81132	1.9919	26.8769	?	Golz 1976 (via PBDB)
Perissodactyla	Aphelops	37	42	44.6	1.13514	1.0619	1.20541	29	27.7	27.2	0.955172	0.981949	0.937931	1073	1163.4	1213.12	1.08425	1.04274	1.13059	33.7264	?	Prothero and Manning 1987 (via PBDB)
Perissodactyla	Colodon	21.1	22.9	24.9	1.08531	1.08734	1.18009	13.4	14.4	15.1	1.07463	1.04861	1.12687	282.74	329.76	375.99	1.1663	1.14019	1.32981	33.36	?	Bjork 1967 (via PBDB)
Perissodactyla	Xenicohippus	8.25	9.5	13.25	1.15152	1.39474	1.60606	4.5	5.5	6	1.22222	1.09091	1.33333	37.125	52.25	79.5	1.40741	1.52153	2.14141	30.94	FMNH PM 54278	Personal observation
Perissodactyla	Hyracotherium	7.25	8.5	10.75	1.17241	1.26471	1.48276	5	5.75	5.5	1.15	0.956522	1.1	36.25	48.875	59.125	1.34828	1.20972	1.63103	33.8821	FMNH PM1364 (lower), 1363 (upper)	Personal observation
Perissodactyla	Equus	25.2	26.8	32	1.06349	1.19403	1.26984	17.2	16.9	15.8	0.982558	0.934911	0.918605	433.44	452.92	505.6	1.04494	1.11631	1.16648	32.5383	?	Harington 1980 (via PBDB)
Perissodactyla	Mesolambdolophus	12.1	14	17.8	1.15702	1.27143	1.47107	8.9	9.6	10	1.07865	1.04167	1.1236	107.69	134.4	178	1.24803	1.3244	1.65289	31.9931	MCZ 19585	Holbrook, L.T., and Lapergola, J. (2011) A new genus of perissodactyl (Mammalia) from the Bridgerian of Wyoming, with comments on basal perissodactyl phylogeny, Journal of Vertebrate Paleontology, 31, 895 - 901
Perissodactyla	Eohippus	8.48	8.89	11.06	1.04835	1.24409	1.30425	5.74	6.23	5.97	1.08537	0.958266	1.04007	48.6752	55.3847	66.0282	1.13784	1.19217	1.35651	32.5624	uncategorised specimen at USNM	Personal observation
Perissodactyla	Lambdotherium		11	16	unknown	1.45455	unknown		8	8	unknown	1	unknown	0	88	128	unknown	1.45455	unknown		FMNH P 26853	Personal observation
Perissodactyla	Lambdotherium	9.25	9.75		1.05405	0	0	6.5	7.25		1.11538	0	0	60.125	70.6875	0	1.17568	0	0		FMNH P 26853	Personal observation
Carnivora	Vassacyon	7	5.5	3.5	0.785714	0.636364	0.5	4.5	3	2.75	0.666667	0.916667	0.611111	31.5	16.5	9.625	0.52381	0.583333	0.305556	28.6334	UM 82530	Personal observation
Carnivora	Viverravus	4	3.25		0.8125	0	0	2.25	2		0.888889	0	0	9	6.5	0	0.722222	0	0		UM 92456	Personal observation.
Carnivora	Viverravus	6.75	4.5		0.666667	0	0	3	2.5		0.833333	0	0	20.25	11.25	0	0.555556	0	0		Upper: AMNH 12621 ( FMNH PM 61118), Lower, FMNH PM 15085	Personal observation.
Carnivora	Vulpavus	6.5	4.6	3.4	0.707692	0.73913	0.523077	3.65	4.09	2.46	1.12055	0.601467	0.673973	23.725	18.814	8.364	0.793003	0.444563	0.35254	36.9605	AMNH 88342	Rich, T.H.V., and Collinson, J.W. (1973) First Mammalian Fossil from the Flagstaff Limestone, Central Utah: Vulpavus australis (Carnivora: Miacidae), Journal of Paleontology, 47, 854 - 860
Carnivora	Parictis	7.6	4	2.6	0.526316	0.65	0.342105	4.1	3	1.7	0.731707	0.566667	0.414634	31.16	12	4.42	0.385109	0.368333	0.141849	25.2207	?	Chaffee 1954 (via PBDB)
Carnivora	Uintacyon	5.77	4.59		0.795494	0	0	3.97	2.78		0.700252	0	0	22.9069	12.7602	0	0.557046	0	0		UM 68868	Gingerich, P.D. (1983) Systematics of Early Eocene Miacidae (Mammalia, Carnivora) in the Clark's Fork Basin, Wyoming, Contributions from the Museum of Paleontology, 26, 197 - 225
Creodonta	Pyrocyon	7.74	7	4.5	0.904393	0.642857	0.581395	4	3.5	2.5	0.875	0.714286	0.625	30.96	24.5	11.25	0.791344	0.459184	0.363372	36.7261	UM 116615	Personal observation
Creodonta	Galecyon	6.8	6.5	5	0.955882	0.769231	0.735294	3.95	3.8	2.6	0.962025	0.684211	0.658228	26.86	24.7	13	0.919583	0.526316	0.483991	38.259	USNM 509676	Zack, S.P. (2011) New species of the rare early Eocene creodont Galecyon and the radiation of early Hyaenodontidae, Journal of Paleontology, 85, 315 - 336
Creodonta	Dipsalodon	12.5	12.1		0.968	0	0	8.1	7.7		0.950617	0	0	101.25	93.17	0	0.920198	0	0		YPM-PU 17846	Gunnell, G.F., and Gingerich, P.D. (1991) Systematics and Evolution of Late Paleocene and Early Eocene Oxyaenidae (Mammalia, Creodonta) in the Clarks Fork Basin, Wyoming, Contributions from the Museum of Paleontology, 28, 141 - 180
Chiroptera	Onychonycteris	1.49	1.54	1.34	1.03356	0.87013	0.899329				unknown	unknown	unknown	0	0	0	unknown	unknown	unknown		ROM 55351A	Personal observation
Chiroptera	Icaronycteris	1.5	1.5	1.5	1	1	1	0	0	0	unknown	unknown	unknown	0	0	0	unknown	unknown	unknown		PU 18150	Jepsen, G.L. (1966) Early Eocene Bat from Wyoming, Science, 154, 1333 - 1339
Chiroptera	Icaronycteris	1.35	1.45	1.35	1.07407	0.931034	1				unknown	unknown	unknown	0	0	0	unknown	unknown	unknown		ROM 52666	Personal observation
Eulipotyphla	Uropsilus	1.19	1.43	1.37	1.20168	0.958042	1.15126	1	1.06	0.87	1.06	0.820755	0.87	1.19	1.5158	1.1919	1.27378	0.786317	1.0016	38.8896	USNM-M 574301	Personal observation
Eulipotyphla	Domnina	2.45	2.16	2.06	0.881633	0.953704	0.840816	1.77	2.03	1.64	1.14689	0.807882	0.926554	4.3365	4.3848	3.3784	1.01114	0.77048	0.779061	36.2389	PTRM 7890	Kihm, A.J., and Schumaker, K.K. (2008) Domnina (Mammalia, Soricomorpha) from the latest Eocene (Chadronian) Medicine Pole Hills Local Fauna of North Dakota, Paludicola, 7 26 - 36
Eulipotyphla	Echinosorex	8.27	6.69	5.55	0.808948	0.829596	0.6711	5.21	5.33	4.33	1.02303	0.812383	0.831094	43.0867	35.6577	24.0315	0.82758	0.67395	0.557748	34.6946	USNM-M 114551	Personal observation
Eulipotyphla	Litocherus	2.11	1.85	1.79	0.876777	0.967568	0.848341	1.71	1.61	1.22	0.94152	0.757764	0.71345	3.6081	2.9785	2.1838	0.825504	0.733188	0.605249	33.9608	AMNH 33938	Novacek, M.J., Bown, T.M., and Schankler, D. (1985) On the classification of the Early Tertiary Erinaceomorpha (Insectivora, Mammalia), American Museum Novitates, 2813, 1 - 22
Eulipotyphla	Litocherus	2.3	2	1.9	0.869565	0.95	0.826087	1.75	1.6	1.4	0.914286	0.875	0.8	4.025	3.2	2.66	0.795031	0.83125	0.66087	32.3723	UM 64508	Personal observation
Eulipotyphla	Litolestes	1.88	1.64	1.48	0.87234	0.902439	0.787234	1.31	1.21	0.98	0.923664	0.809917	0.748092	2.4628	1.9844	1.4504	0.80575	0.730901	0.588923	33.6476	PU 19387	Novacek, M.J., Bown, T.M., and Schankler, D. (1985) On the classification of the Early Tertiary Erinaceomorpha (Insectivora, Mammalia), American Museum Novitates, 2813, 1 - 22
Eulipotyphla	Mesoscalops	2.8	2.8	2.2	1	0.785714	0.785714	1.9	1.9	1.4	1	0.736842	0.736842	5.32	5.32	3.08	1	0.578947	0.578947	38.7755	?	Barnosky 1981 (via PBDB)
Eulipotyphla	Todralestes	1.35	1.2	1.4	0.888889	1.16667	1.03704	0.68	0.69	0.52	1.01471	0.753623	0.764706	0.918	0.828	0.728	0.901961	0.879227	0.793028	33.4681	THR 134	Gheerbrant 1991
Eulipotyphla	Proscalops	2.85	2.7	2.2	0.947368	0.814815	0.77193	2.05	2.1	1.6	1.02439	0.761905	0.780488	5.8425	5.67	3.52	0.970475	0.620811	0.602482	37.7183	?	Reed 1961 (via PBDB)
Eulipotyphla	Oreotalpa	1.54	1.61	1.35	1.04545	0.838509	0.876623	0.97	1.01	0.85	1.04124	0.841584	0.876289	1.4938	1.6261	1.1475	1.08857	0.705676	0.768175	38.1052	FLFO 5813	Lloyd, K.J., and Eberle, J.J. (2008) A new talpid from the late Eocene of North America, Acta Palaeontological Polonica,53, 539 - 543
Eulipotyphla	Galerix	3.02	2.42	1.96	0.801325	0.809917	0.649007	1.7	1.63	1.21	0.958824	0.742331	0.711765	5.134	3.9446	2.3716	0.768329	0.601227	0.46194	34.4501	AMNH 10516D	Novacek, M.J., Bown, T.M., and Schankler, D. (1985) On the classification of the Early Tertiary Erinaceomorpha (Insectivora, Mammalia), American Museum Novitates, 2813, 1 - 22
Eulipotyphla	Leptacodon	1.5	1.45	1.7	0.966667	1.17241	1.13333	1	1	1	1	1	1	1.5	1.45	1.7	0.966667	1.17241	1.13333	31.1828	UM 71650	Personal observation
Eulipotyphla	Macrocranion	1.99	1.93	2.14	0.969849	1.10881	1.07538	1.48	1.58	1.46	1.06757	0.924051	0.986486	2.9452	3.0494	3.1244	1.03538	1.0246	1.06084	33.4401	USGS 3676	Novacek, M.J., Bown, T.M., and Schankler, D. (1985) On the classification of the Early Tertiary Erinaceomorpha (Insectivora, Mammalia), American Museum Novitates, 2813, 1 - 22
Eulipotyphla	Mixodectes	5.25	5.47	6.44	1.0419	1.17733	1.22667	4.44	4.92	4.44	1.10811	0.902439	1	23.31	26.9124	28.5936	1.15454	1.06247	1.22667	34.1459	USNM 15394	Personal observation
Eulipotyphla	Pseudotrimylus	2.32	1.99	1.67	0.857759	0.839196	0.719828	1.63	1.58	1.41	0.969325	0.892405	0.865031	3.7816	3.1442	2.3547	0.831447	0.748903	0.622673	33.8796	?	Martin and Lim 2004 (via PBDB)
Eulipotyphla	Entomolestes	1.33	1.38	1.22	1.03759	0.884058	0.917293	0.97	0.94	0.8	0.969072	0.851064	0.824742	1.2901	1.2972	0.976	1.0055	0.75239	0.756531	36.4045	AMNH 11485	Novacek, M.J., Bown, T.M., and Schankler, D. (1985) On the classification of the Early Tertiary Erinaceomorpha (Insectivora, Mammalia), American Museum Novitates, 2813, 1 - 22
Plesiadapiformes	Plesiadapis	2.75	2.75	4.25	1	1.54545	1.54545	2	2.5	2.25	1.25	0.9	1.125	5.5	6.875	9.5625	1.25	1.39091	1.73864	31.339	FMNH PM 39211	Personal observation
Plesiadapiformes	Dryomomys	1.07	0.93	1.35	0.869159	1.45161	1.26168	0.91	0.74	0.88	0.813187	1.18919	0.967033	0.9737	0.6882	1.188	0.706789	1.72624	1.22009	24.1482	UM 41870	Bloch, J.I., Silcox, M.T., Boyer, D.M., and Sargis, E.J. (2007) New Paleocene skeletons and the relationship of plesiadapiforms to crown clade primates, PNAS, 4, 1159 - 1164
Primates	Cantius sp.	4	3.75	3.5	0.9375	0.933333	0.875	2.5	3	2.75	1.2	0.916667	1.1	10	11.25	9.625	1.125	0.855556	0.9625	36.4372	UM 82655	Personal observation
Primates	Craseops	5.2	5.6	6.6	1.07692	1.17857	1.26923	4.1	4.5	4.5	1.09756	1	1.09756	21.32	25.2	29.7	1.18199	1.17857	1.39306	33.0622	?	Gunnell 1989 (via PBDB)
Primates	Mahgarita	3.67	3.67	4.21	1	1.14714	1.14714	2.53	2.65	2.4	1.04743	0.90566	0.948617	9.2851	9.7255	10.104	1.04743	1.03892	1.0882	33.4042	?	Kirk and Williams 2011 (via PBDB)
Rodentia	Alagomys	0.84	0.91	1.01	1.08333	1.10989	1.20238	0.87	0.91	0.87	1.04598	0.956044	1	0.7308	0.8281	0.8787	1.13314	1.0611	1.20238	33.9719	?	Dawson and Beard 1996 (via PBDB)
Rodentia	Ammospermophilus	1.6	1.8	2.2	1.125	1.22222	1.375	1.9	2.2	2	1.15789	0.909091	1.05263	3.04	3.96	4.4	1.30263	1.11111	1.44737	34.7368	?	James 1963 (via PBDB)
Rodentia	Coloradoeumys	2.48	1.73	1.88	0.697581	1.08671	0.758065	1.74	2.04	1.95	1.17241	0.955882	1.12069	4.3152	3.5292	3.666	0.817853	1.03876	0.849555	30.661	?	Martin 1980 (via PBDB)
Rodentia	Peramus	1.05	1.1	1.1	1.04762	1	1.04762	0.47	0.68	0.68	1.44681	1	1.44681	0.4935	0.748	0.748	1.5157	1	1.5157	37.5974	BMNH 48404	Mills, J.R.E. (1964) The dentitions of Peramus and Amphitherium, Proc Linn Soc Lond, 175, 117-133
Rodentia	Scottimus	2.2	1.92	1.71	0.872727	0.890625	0.777273	1.46	1.63	1.22	1.11644	0.748466	0.835616	3.212	3.1296	2.0862	0.974346	0.666603	0.649502	37.1342	?	Galbreath 1953 (via PBDB)
Rodentia	Spermophilus	2.3	2.8	3.4	1.21739	1.21429	1.47826	3.1	3.3	3.1	1.06452	0.939394	1	7.13	9.24	10.54	1.29593	1.14069	1.47826	34.3367	?	Gazin 1930 (via PBDB)
Rodentia	Jaywilsonomys	3.34	3.75	3.8	1.12275	1.01333	1.13772	3	3.71	3.64	1.23667	0.981132	1.21333	10.02	13.9125	13.832	1.38847	0.994214	1.38044	36.8402	?	Ferrisquia and Wood 1969 (via PBDB)
Rodentia	Floresomys	1.4	1.5	1.4	1.07143	0.933333	1	1.2	1.5	1.3	1.25	0.866667	1.08333	1.68	2.25	1.82	1.33929	0.808889	1.08333	39.1304	?	Fries et al 1955 (via PBDB)
Rodentia	Megapeomys	2.67	2.46	2.75	0.921348	1.11789	1.02996	3.31	3.06	2.55	0.924471	0.833333	0.770393	8.8377	7.5276	7.0125	0.85176	0.931572	0.793476	32.1998	?	Morea and Korth 2002 (via PBDB)
Rodentia	Palaearctomys	3.3	3.6	4.2	1.09091	1.16667	1.27273	3.8	4.3	4.2	1.13158	0.976744	1.10526	12.54	15.48	17.64	1.23445	1.13953	1.4067	33.9028	?	Black 1963 (via PBDB)
Rodentia	Pleurolicus	1.14	1.19	1.24	1.04386	1.04202	1.08772	1.58	1.59	1.37	1.00633	0.861635	0.867089	1.8012	1.8921	1.6988	1.05047	0.897838	0.943149	35.0902	?	Korth 1996 (via PBDB)
Scandentia	Ptilocercus	2.12	2.78	2.82	1.31132	1.01439	1.33019	1.68	2.08	1.94	1.2381	0.932692	1.15476	3.5616	5.7824	5.4708	1.62354	0.946112	1.53605	39.0312	USNM-M 481108	Personal observation
Scandentia	Tupaia	4.21	4.06	3.33	0.964371	0.820197	0.790974	2.53	2.73	1.91	1.07905	0.699634	0.754941	10.6513	11.0838	6.3603	1.04061	0.573837	0.597138	39.4506	USNM-M 114593	Personal observation
Dermoptera	Worlandia	1.9	1.6	1.3	0.842105	0.8125	0.684211	1.9	1.5	1.2	0.789474	0.8	0.631579	3.61	2.4	1.56	0.66482	0.65	0.432133	31.7041	UM 80706	Personal observation
Dermoptera	Ignacius	2.13	2.24	3.28	1.05164	1.46429	1.53991	1.75	1.91	2.06	1.09143	1.07853	1.17714	3.7275	4.2784	6.7568	1.14779	1.57928	1.81269	28.9811	UM 108210	Bloch, J.I., Silcox, M.T., Boyer, D.M., and Sargis, E.J. (2007) New Paleocene skeletons and the relationship of plesiadapiforms to crown clade primates, PNAS, 4, 1159 - 1164
Dermoptera	Ignacius	2.4	2.2	3.5	0.916667	1.59091	1.45833	2.1	2.05	2.2	0.97619	1.07317	1.04762	5.04	4.51	7.7	0.894841	1.70732	1.52778	26.1449	UM 95294	Personal observation
