# Supplementary material for: Testing the inhibitory cascade model in Mesozoic and Cenozoic mammaliaforms
Source: BMC Evol Biol. 2013 Apr 8;13:79. doi: 10.1186/1471-2148-13-79 (PMC3626779; doi:10.1186/1471-2148-13-79)
Supplement: Additional file 2 — Taxonomic and dietary assignments. Dietary guild, higher taxonomic level and area ratios for all 132 observed genera. [file 1471-2148-13-79-S2.xlsx]

## Sheet: Taxonomic + Dietary Assignments
Genus	Food Type	Higher-level Taxon	m2/m1 Area Ratio	m3/m1 Area Ratio
Asfaltomylus	Insectivorous	Australosphenida	0.975075	0.823018
Ausktribosphenos	Insectivorous	Australosphenida	0.827426	0.552183
Kollikodon	Durophagous	Australosphenida	1.29397	1.34146
Steropodon	Omnivorous	Australosphenida	0.948542	0.575167
Arguimus	Insectivorous	Stem therian	1.09221	1.09559
Kielantherium	Insectivorous	Stem therian	1.03771	0.985385
Asiatherium	Carnivorous	Metatheria	1.29586	1.17536
Bobolestes	Insectivorous	Stem placentals	1	0.969697
Montanalestes	Insectivorous	Stem placentals	1.11486	1.15746
Zalambdalestes	Insectivorous	Stem placentals	0.8	0.6
Zhangolestes	Insectivorous	Stem placentals	1.02141	0.722001
Aspanlestes	Insectivorous	Zhelestidae	1.07359	0.98454
Parazhelestes	Insectivorous	Zhelestidae	1.10186	0.945446
Anisonchus	Herbivorous	Condylarthra	1.25485	1.89588
Chriacus	Omnivorous	Condylarthra	1.04348	0.717391
Copecion	Herbivorous	Condylarthra	1.09091	0.878788
Ectocion	Herbivorous	Condylarthra	1.12718	0.765293
Gingerichia	Insectivorous	Condylarthra	1.34555	1.12236
Haplomylus	Omnivorous	Condylarthra	1.27679	0.692774
Hilalia	Herbivorous	Condylarthra	1.13357	1.03927
Hyopsodus	Omnivorous	Condylarthra	1.30234	1.48517
Lambertocyon	Omnivorous	Condylarthra	1.4979	1.61765
Lessnessina	Omnivorous	Condylarthra	1.11103	0.657849
Loxolophus	Omnivorous	Condylarthra	1.2699	0.7786
Molinodus	Omnivorous	Condylarthra	1.30808	1.17241
Oxyacodon	Herbivorous	Condylarthra	1.0635	0.97393
Phenacodus	Herbivorous	Condylarthra	1.13111	0.947063
Pleuraspidotherium	Herbivorous	Condylarthra	0.965217	1.23727
Tetraclaenodon	Herbivorous	Condylarthra	1.08801	0.915745
Thryptacodon	Omnivorous	Condylarthra	0.957983	0.983193
Ankalagon	Carnivorous	Acreodi	1.38894	1.10327
Dissacus	Carnivorous	Acreodi	1.22755	0.749695
Eoconodon	Omnivorous	Acreodi	1.20444	1.31897
Oxyclaenus	Carnivorous	Acreodi	1.27747	1.29185
Sinonyx	Carnivorous	Acreodi	1.58354	1.19299
Alocodontulum	Insectivorous	Palaeanodonta	0.946237	0.737327
Escavadodon	Insectivorous	Palaeanodonta	0.943739	0.754991
Aaptoryctes	Insectivorous	Cimolesta	0.965517	0.702427
Bessoecetor	Durophagous	Cimolesta	1.2381	1.41468
Cyriacotherium	Herbivorous	Cimolesta	1.20903	1.28741
Esthonyx	Omnivorous	Cimolesta	1.45588	1.61765
Gelastops	Insectivorous	Cimolesta	0.809668	0.739019
Palaeoryctes	Insectivorous	Cimolesta	1.08997	0.908304
Palaeosinopa	Durophagous	Cimolesta	1.21746	1.08628
Pentacodon	Insectivorous	Cimolesta	0.654747	0.392493
Peramus	Insectivorous	Cimolesta	1.5157	1.5157
Simidectes	Carnivorous	Cimolesta	0.90991	0.402495
Wyolestes	Carnivorous	Cimolesta	1.31638	0.985692
Aphronorus	Durophagous	Pantodonta	0.878049	0.8125
Asiocoryphodon	Herbivorous	Pantodonta	1.52857	1.69472
Barylambda	Herbivorous	Pantodonta	1.24888	1.47261
Coryphodon	Herbivorous	Pantodonta	1.2763	2.14225
Heterocoryphodon	Herbivorous	Pantodonta	1.46278	1.74837
Titanoides	Herbivorous	Pantodonta	1.47097	1.94135
Arctostylops	Herbivorous	Arctostylopidae	1.44762	1.52381
Asiostylops	Herbivorous	Arctostylopidae	1.22449	1.63265
Palaeostylops	Herbivorous	Arctostylopidae	2.11111	1.18827
Gypsonictops	Omnivorous	Leptictida	1.19109	1.10547
Leptictis	Insectivorous	Leptictida	1.3	1.04063
Megaleptictis	Insectivorous	Leptictida	0.909696	0.552056
Eohyrax	Herbivorous	Notoungulata	1.22986	1.6702
Pseudhyrax	Herbivorous	Notoungulata	1.1935	1.83408
Dilambdogale	Insectivorous	Afrotheria	1.12	0.918
Microhyus	Omnivorous	Afrotheria	1.54401	1.35623
Nothrotheriops	Herbivorous	Xenarthra	1.00818	1.11096
Pampatherium	Herbivorous	Xenarthra	0.913978	0.685124
Aepycamelus	Herbivorous	Artiodactyla	1.62457	1.80184
Bison	Herbivorous	Artiodactyla	1.33415	1.94944
Boreameryx	Herbivorous	Artiodactyla	0.983051	1.29545
Bunophorus	Herbivorous	Artiodactyla	1.34361	1.75394
Cranioceras	Herbivorous	Artiodactyla	1.24773	1.7112
Diacodexis	Herbivorous	Artiodactyla	1.16364	1.15152
Elomeryx	Herbivorous	Artiodactyla	1.93491	3.09443
Gentilicamelus	Herbivorous	Artiodactyla	1.32116	1.46079
Gobiohyus	Insectivorous	Artiodactyla	1.45085	2.02723
Indohyus	Omnivorous	Artiodactyla	1.30206	2.0497
Leptoreodon	Herbivorous	Artiodactyla	1.0997	1.9919
Longirostromeryx	Herbivorous	Artiodactyla	1.22167	1.75287
Merychyus	Herbivorous	Artiodactyla	1.4759	2.52521
Merycoidodon	Herbivorous	Artiodactyla	2.26001	3.9188
Miotylopus	Herbivorous	Artiodactyla	1.17473	1.55826
Uintatherium	Herbivorous	Artiodactyla	2.06112	3.98356
Yumaceras	Herbivorous	Artiodactyla	1.01193	1.76019
Aphelops	Herbivorous	Perissodactyla	1.08425	1.13059
Colodon	Herbivorous	Perissodactyla	1.1663	1.32981
Diceratherium	Herbivorous	Perissodactyla	1	1.1584
Eohippus	Herbivorous	Perissodactyla	1.13784	1.35651
Equus	Herbivorous	Perissodactyla	1.04494	1.16648
Homogalax	Herbivorous	Perissodactyla	1.3015	2.30935
Hyracotherium	Granivorous/Frugivorous	Perissodactyla	1.34828	1.63103
Lambdotherium	Herbivorous	Perissodactyla	1.17568	1.71007
Mesolambdolophus	Herbivorous	Perissodactyla	1.24803	1.65289
Xenicohippus	Herbivorous	Perissodactyla	1.40741	2.14141
Parictis	Carnivorous	Carnivora	0.385109	0.141849
Vassacyon	Carnivorous	Carnivora	0.52381	0.305556
Vulpavus	Carnivorous	Carnivora	0.793003	0.35254
Galecyon	Carnivorous	Creodonta	0.919583	0.483991
Pyrocyon	Carnivorous	Creodonta	0.791344	0.363372
Domnina	Omnivorous	Eulipotyphla	1.01114	0.779061
Echinosorex	Insectivorous	Eulipotyphla	0.82758	0.557748
Entomolestes	Insectivorous	Eulipotyphla	1.0055	0.756531
Galerix	Insectivorous	Eulipotyphla	0.768329	0.46194
Leptacodon	Insectivorous	Eulipotyphla	0.966667	1.13333
Litocherus	Insectivorous	Eulipotyphla	0.810267	0.633806
Litolestes	Insectivorous	Eulipotyphla	0.80575	0.588923
Macrocranion	Omnivorous	Eulipotyphla	1.03538	1.06084
Mesoscalops	Insectivorous	Eulipotyphla	1	0.578947
Mixodectes	Insectivorous	Eulipotyphla	1.15454	1.22667
Oreotalpa	Insectivorous	Eulipotyphla	1.08857	0.768175
Proscalops	Insectivorous	Eulipotyphla	0.970475	0.602482
Pseudotrimylus	Omnivorous	Eulipotyphla	0.831447	0.622673
Todralestes	Insectivorous	Eulipotyphla	0.901961	0.793028
Uropsilus	Insectivorous	Eulipotyphla	1.27378	1.0016
Dryomomys	Insectivorous	Plesiadapiformes	0.706789	1.22009
Plesiadapis	Herbivorous	Plesiadapiformes	1.25	1.73864
Cantius	Herbivorous	Primates	1.125	0.9625
Craseops	Insectivorous	Primates	1.18199	1.39306
Mahgarita	Granivorous/Frugivorous	Primates	1.04743	1.0882
Ptilocercus	Granivorous/Frugivorous	Scandentia	1.62354	1.53605
Tupaia	Granivorous/Frugivorous	Scandentia	1.04061	0.597138
Ignacius	Granivorous/Frugivorous	Dermoptera	1.02132	1.67833
Worlandia	Herbivorous	Dermoptera	0.66482	0.432133
Alagomys	Granivorous/Frugivorous	Rodentia	1.13314	1.20238
Ammospermophilus	Granivorous/Frugivorous	Rodentia	1.30263	1.44737
Coloradoeumys	Herbivorous	Rodentia	0.817853	0.849555
Floresomys	Herbivorous	Rodentia	1.33929	1.08333
Jaywilsonomys	Herbivorous	Rodentia	1.38847	1.38044
Megapeomys	Herbivorous	Rodentia	0.85176	0.793476
Palaearctomys	Granivorous/Frugivorous	Rodentia	1.23445	1.4067
Pleurolicus	Herbivorous	Rodentia	1.05047	0.943149
Scottimus	Herbivorous	Rodentia	0.974346	0.649502
Spermophilus	Granivorous/Frugivorous	Rodentia	1.29593	1.47826
